# Supplementary material for: High Throughput Screening Method for Identifying Potential Agonists and Antagonists of Arabidopsis thaliana Cytokinin Receptor CRE1/AHK4
Source: Front Plant Sci. 2017 Jun 8;8:947. doi: 10.3389/fpls.2017.00947 (PMC5463364; doi:10.3389/fpls.2017.00947)
Supplement: Supplementary file 5 [file Data_Sheet_1.zip]

Archive with 6 entries (5 files):
- Pipetting sequences.tgz/
- Pipetting sequences.tgz/01_Ligand_rack_to_384_300nl.seq
- Pipetting sequences.tgz/02_E.Coli (TrE_N1)_2x_to_MTP384_30uL.seq
- Pipetting sequences.tgz/03_substrate_4-MUGal (TubA_N1)_to_384_500nL.seq
- Pipetting sequences.tgz/04_Na2CO3 (TrF_N1)_to_384_9uL.seq
- Pipetting sequences.tgz/05-MU (TubA_N1)_to_384_300nL.seq
