# Supplementary material for: High Throughput Screening Method for Identifying Potential Agonists and Antagonists of Arabidopsis thaliana Cytokinin Receptor CRE1/AHK4
Source: Front Plant Sci. 2017 Jun 8;8:947. doi: 10.3389/fpls.2017.00947 (PMC5463364; doi:10.3389/fpls.2017.00947)
Supplement: Supplementary file 5 [file Data_Sheet_1.zip › Pipetting sequences.tgz/01_Ligand_rack_to_384_300nl.seq]

<?xml version="1.0" encoding="utf-8"?>
<InnovadyneSequence>
  <Version>0.0.0.0</Version>
  <Sequence>
    <SystemConfiguration>
      <Name>System Configuration</Name>
      <Version>0.0.0.0</Version>
      <RunTime>23166</RunTime>
      <DisplayPressureMessageBox>True</DisplayPressureMessageBox>
      <MirrorTips>False</MirrorTips>
      <UserComment />
      <FluidicsType>Nanodrop</FluidicsType>
      <MotionType>Express Two Plate (1x8)</MotionType>
      <CalibrationFile>CalTables\Nanodrop\Pattern_12psi.xml</CalibrationFile>
      <Numbers>
        <Number>
          <Name>default_airgap_ramp</Name>
          <Value>266600</Value>
        </Number>
        <Number>
          <Name>default_airgap_rate</Name>
          <Value>1500</Value>
        </Number>
        <Number>
          <Name>default_liquid_ramp</Name>
          <Value>500000</Value>
        </Number>
        <Number>
          <Name>default_liquid_rate</Name>
          <Value>14000</Value>
        </Number>
        <Number>
          <Name>Asp96Start</Name>
          <Value>1</Value>
        </Number>
        <Number>
          <Name>Asp384StartCol</Name>
          <Value>1</Value>
        </Number>
        <Number>
          <Name>Asp384StartRow</Name>
          <Value>1</Value>
        </Number>
        <Number>
          <Name>Disp384StartCol</Name>
          <Value>1</Value>
        </Number>
        <Number>
          <Name>Disp384StartRow</Name>
          <Value>1</Value>
        </Number>
        <Number>
          <Name>Disp1536StartCol</Name>
          <Value>1</Value>
        </Number>
        <Number>
          <Name>Disp1536StartRow</Name>
          <Value>1</Value>
        </Number>
        <Number>
          <Name>Asp96</Name>
          <Value>1</Value>
        </Number>
        <Number>
          <Name>Asp384</Name>
          <Value>1</Value>
        </Number>
        <Number>
          <Name>Disp384</Name>
          <Value>1</Value>
        </Number>
        <Number>
          <Name>Disp1536</Name>
          <Value>1</Value>
        </Number>
      </Numbers>
      <Positions>
        <Position>
          <Name>Asp96P</Name>
          <X>1</X>
          <Y>1</Y>
          <Z>1</Z>
        </Position>
        <Position>
          <Name>Disp384P</Name>
          <X>1</X>
          <Y>1</Y>
          <Z>1</Z>
        </Position>
        <Position>
          <Name>Asp384P</Name>
          <X>1</X>
          <Y>1</Y>
          <Z>1</Z>
        </Position>
        <Position>
          <Name>Disp1536P</Name>
          <X>1</X>
          <Y>1</Y>
          <Z>1</Z>
        </Position>
      </Positions>
      <Plates>
        <Plate>
          <Name>Micronic_96</Name>
          <Rows>8</Rows>
          <Columns>12</Columns>
          <Height>40000</Height>
          <WellDepth>35000</WellDepth>
          <RowPitch>9000</RowPitch>
          <ColumnPitch>9000</ColumnPitch>
          <A1RowOffset>11200</A1RowOffset>
          <A1ColumnOffset>14400</A1ColumnOffset>
        </Plate>
        <Plate>
          <Name>NewGeneric1536</Name>
          <Rows>32</Rows>
          <Columns>48</Columns>
          <Height>10000</Height>
          <WellDepth>4500</WellDepth>
          <RowPitch>2250</RowPitch>
          <ColumnPitch>2250</ColumnPitch>
          <A1RowOffset>7900</A1RowOffset>
          <A1ColumnOffset>11000</A1ColumnOffset>
        </Plate>
        <Plate>
          <Name>NewGeneric384</Name>
          <Rows>16</Rows>
          <Columns>24</Columns>
          <Height>14500</Height>
          <WellDepth>11000</WellDepth>
          <RowPitch>4500</RowPitch>
          <ColumnPitch>4500</ColumnPitch>
          <A1RowOffset>9000</A1RowOffset>
          <A1ColumnOffset>12100</A1ColumnOffset>
        </Plate>
        <Plate>
          <Name>NewGeneric96</Name>
          <Rows>8</Rows>
          <Columns>12</Columns>
          <Height>14500</Height>
          <WellDepth>11000</WellDepth>
          <RowPitch>9000</RowPitch>
          <ColumnPitch>9000</ColumnPitch>
          <A1RowOffset>11200</A1RowOffset>
          <A1ColumnOffset>14400</A1ColumnOffset>
        </Plate>
      </Plates>
    </SystemConfiguration>
    <SetPressure>
      <Name>Set System Pressure</Name>
      <Version>0.0.0.0</Version>
      <RunTime>31</RunTime>
      <Head>Tips8</Head>
      <Pressure>12</Pressure>
      <UseCalTablePressure>True</UseCalTablePressure>
    </SetPressure>
    <StepContainer>
      <Name>96 - 384</Name>
      <Version>0.0.0.0</Version>
      <RunTime>26645</RunTime>
      <Sequence>
        <MessageBox>
          <Name>MessageBox</Name>
          <Version>0.0.0.0</Version>
          <RunTime>2137</RunTime>
          <Title>Message Box</Title>
          <Message>Plate1: 96 Micronic rack \rPlate2: 384 wells / black holder \rTubes A: Bleach\rTubes B: Empty tubes</Message>
          <TypeOfMessageBox>OK</TypeOfMessageBox>
          <PauseTime>1.5</PauseTime>
          <Result />
        </MessageBox>
        <MoveToNamedPosition>
          <Name>Move To Position</Name>
          <Version>0.0.0.0</Version>
          <RunTime>1825</RunTime>
          <Head>Tips8</Head>
          <PositionName>TubesA</PositionName>
          <Xoffset>0</Xoffset>
          <Yoffset>0</Yoffset>
          <ZOverrideMode>NoOverRide</ZOverrideMode>
          <ZValue>0</ZValue>
        </MoveToNamedPosition>
        <Loop>
          <Name>Loop</Name>
          <Version>0.0.0.0</Version>
          <RunTime>22620</RunTime>
          <RepeatCount>12</RepeatCount>
          <Sequence>
            <GetAspiratePosition>
              <Name>Get plate position for aspirate</Name>
              <Version>0.0.0.0</Version>
              <RunTime>0</RunTime>
              <DeckLocation>Plate1</DeckLocation>
              <PlateName>Micronic_96</PlateName>
              <PositionName>Asp96P</PositionName>
              <Row>1</Row>
              <Column>Asp96Start</Column>
              <Tip>1</Tip>
              <AspirateHeight>500</AspirateHeight>
            </GetAspiratePosition>
            <AspirateAirGap>
              <Name>Aspirate Air-Gap</Name>
              <Version>0.0.0.0</Version>
              <RunTime>2871</RunTime>
              <Enable>True</Enable>
              <PositionName>Asp96P</PositionName>
              <ZOverrideMode>SetAbsoluteValue</ZOverrideMode>
              <ZValue>0</ZValue>
              <Volume>600</Volume>
              <Rate>default_airgap_rate</Rate>
              <Ramp>default_airgap_ramp</Ramp>
              <Units>nanoliters</Units>
              <Head>Tips8</Head>
            </AspirateAirGap>
            <SetVariable>
              <Name>Define Variable</Name>
              <Version>0.0.0.0</Version>
              <RunTime>0</RunTime>
              <VariableName>Asp96</VariableName>
              <InitialValue>Asp96Start</InitialValue>
            </SetVariable>
            <Aspirate>
              <Name>Aspirate Liquid</Name>
              <Version>0.0.0.0</Version>
              <RunTime>1342</RunTime>
              <Enable>True</Enable>
              <PositionName>Asp96P</PositionName>
              <ZOverrideMode>RaiseHeadByZValue</ZOverrideMode>
              <ZValue>100</ZValue>
              <Volume>5000</Volume>
              <Rate>default_liquid_rate</Rate>
              <Ramp>default_liquid_ramp</Ramp>
              <Units>nanoliters</Units>
              <Head>Tips8</Head>
            </Aspirate>
            <PreDispenseVolume>
              <Name>Pre-Dispense by Volume</Name>
              <Version>0.0.0.0</Version>
              <RunTime>1794</RunTime>
              <Enable>True</Enable>
              <PositionName>Asp96P</PositionName>
              <ZOverrideMode>RaiseHeadByZValue</ZOverrideMode>
              <ZValue>20000</ZValue>
              <PrimaryVolume>300</PrimaryVolume>
              <PrimaryLoops>4</PrimaryLoops>
              <PrimaryDwell>100</PrimaryDwell>
              <SecondaryVolume>144</SecondaryVolume>
              <SecondaryLoops>0</SecondaryLoops>
              <SecondaryDwell>50</SecondaryDwell>
              <TertiaryVolume>144</TertiaryVolume>
              <TertiaryLoops>0</TertiaryLoops>
              <TertiaryDwell>50</TertiaryDwell>
              <Head>Tips8</Head>
            </PreDispenseVolume>
            <MoveToAbsoluteZ>
              <Name>Move Z-axis only</Name>
              <Version>0.0.0.0</Version>
              <RunTime>734</RunTime>
              <Head>Tips8</Head>
              <Z>0</Z>
            </MoveToAbsoluteZ>
            <IncVariable>
              <Name>Increment a Variable</Name>
              <Version>0.0.0.0</Version>
              <RunTime>0</RunTime>
              <VariableName>Asp96Start</VariableName>
              <Increment>1</Increment>
            </IncVariable>
            <Loop>
              <Name>Loop</Name>
              <Version>0.0.0.0</Version>
              <RunTime>2777</RunTime>
              <RepeatCount>2</RepeatCount>
              <Sequence>
                <SetVariable>
                  <Name>Define Variable</Name>
                  <Version>0.0.0.0</Version>
                  <RunTime>0</RunTime>
                  <VariableName>Disp384Col</VariableName>
                  <InitialValue>Disp384StartCol</InitialValue>
                </SetVariable>
                <GetDispensePosition>
                  <Name>Get plate position for dispense</Name>
                  <Version>0.0.0.0</Version>
                  <RunTime>0</RunTime>
                  <DeckLocation>Plate2</DeckLocation>
                  <PlateName>NewGeneric384</PlateName>
                  <PositionName>Disp384P</PositionName>
                  <Row>1</Row>
                  <Column>Disp384StartCol</Column>
                  <Tip>1</Tip>
                </GetDispensePosition>
                <MoveToNamedPositionNoZ>
                  <Name>Move XY To Position</Name>
                  <Version>0.0.0.0</Version>
                  <RunTime>296</RunTime>
                  <Head>Tips8</Head>
                  <PositionName>Disp384P</PositionName>
                </MoveToNamedPositionNoZ>
                <DispenseVolume>
                  <Name>Dispense Volume</Name>
                  <Version>0.0.0.0</Version>
                  <RunTime>94</RunTime>
                  <Enable>True</Enable>
                  <PositionName>Disp384P</PositionName>
                  <ZOverrideMode>NoOverRide</ZOverrideMode>
                  <ZValue>0</ZValue>
                  <Xoffset>0</Xoffset>
                  <Yoffset>0</Yoffset>
                  <Volume>300</Volume>
                  <Head>Tips8</Head>
                  <Average>True</Average>
                </DispenseVolume>
                <IncVariable>
                  <Name>Increment a Variable</Name>
                  <Version>0.0.0.0</Version>
                  <RunTime>0</RunTime>
                  <VariableName>Disp384StartCol</VariableName>
                  <Increment>1</Increment>
                </IncVariable>
              </Sequence>
            </Loop>
            <DecVariable>
              <Name>Decrement a Variable</Name>
              <Version>0.0.0.0</Version>
              <RunTime>0</RunTime>
              <VariableName>Disp384StartCol</VariableName>
              <Decrement>2</Decrement>
            </DecVariable>
            <Loop>
              <Name>Loop</Name>
              <Version>0.0.0.0</Version>
              <RunTime>983</RunTime>
              <RepeatCount>2</RepeatCount>
              <Sequence>
                <SetVariable>
                  <Name>Define Variable</Name>
                  <Version>0.0.0.0</Version>
                  <RunTime>0</RunTime>
                  <VariableName>Disp384Col</VariableName>
                  <InitialValue>Disp384StartCol</InitialValue>
                </SetVariable>
                <GetDispensePosition>
                  <Name>Get plate position for dispense</Name>
                  <Version>0.0.0.0</Version>
                  <RunTime>0</RunTime>
                  <DeckLocation>Plate2</DeckLocation>
                  <PlateName>NewGeneric384</PlateName>
                  <PositionName>Disp384P</PositionName>
                  <Row>2</Row>
                  <Column>Disp384StartCol</Column>
                  <Tip>1</Tip>
                </GetDispensePosition>
                <MoveToNamedPositionNoZ>
                  <Name>Move XY To Position</Name>
                  <Version>0.0.0.0</Version>
                  <RunTime>296</RunTime>
                  <Head>Tips8</Head>
                  <PositionName>Disp384P</PositionName>
                </MoveToNamedPositionNoZ>
                <DispenseVolume>
                  <Name>Dispense Volume</Name>
                  <Version>0.0.0.0</Version>
                  <RunTime>109</RunTime>
                  <Enable>True</Enable>
                  <PositionName>Disp384P</PositionName>
                  <ZOverrideMode>NoOverRide</ZOverrideMode>
                  <ZValue>0</ZValue>
                  <Xoffset>0</Xoffset>
                  <Yoffset>0</Yoffset>
                  <Volume>300</Volume>
                  <Head>Tips8</Head>
                  <Average>True</Average>
                </DispenseVolume>
                <IncVariable>
                  <Name>Increment a Variable</Name>
                  <Version>0.0.0.0</Version>
                  <RunTime>0</RunTime>
                  <VariableName>Disp384StartCol</VariableName>
                  <Increment>1</Increment>
                </IncVariable>
              </Sequence>
            </Loop>
            <DispenseVolume>
              <Name>Dispense Volume</Name>
              <Version>0.0.0.0</Version>
              <RunTime>3135</RunTime>
              <Enable>True</Enable>
              <PositionName>TubesB</PositionName>
              <ZOverrideMode>RaiseHeadByZValue</ZOverrideMode>
              <ZValue>20000</ZValue>
              <Xoffset>0</Xoffset>
              <Yoffset>0</Yoffset>
              <Volume>5000</Volume>
              <Head>Tips8</Head>
              <Average>True</Average>
            </DispenseVolume>
            <Eject>
              <Name>Eject Syringe</Name>
              <Version>0.0.0.0</Version>
              <RunTime>5351</RunTime>
              <PulseWidth>1000000</PulseWidth>
              <CycleCount>2</CycleCount>
              <AutoMove>True</AutoMove>
            </Eject>
            <Rinse>
              <Name>Rinse Tips</Name>
              <Version>0.0.0.0</Version>
              <RunTime>1217</RunTime>
              <PulseWidth>1000000</PulseWidth>
              <CycleCount>1</CycleCount>
              <AutoMove>True</AutoMove>
            </Rinse>
            <AspirateAirGap>
              <Name>Aspirate Air-Gap</Name>
              <Version>0.0.0.0</Version>
              <RunTime>2122</RunTime>
              <Enable>True</Enable>
              <PositionName>TubesA</PositionName>
              <ZOverrideMode>SetAbsoluteValue</ZOverrideMode>
              <ZValue>0</ZValue>
              <Volume>400</Volume>
              <Rate>default_airgap_rate</Rate>
              <Ramp>default_airgap_ramp</Ramp>
              <Units>nanoliters</Units>
              <Head>Tips8</Head>
            </AspirateAirGap>
            <Aspirate>
              <Name>Aspirate Liquid</Name>
              <Version>0.0.0.0</Version>
              <RunTime>1497</RunTime>
              <Enable>True</Enable>
              <PositionName>TubesA</PositionName>
              <ZOverrideMode>NoOverRide</ZOverrideMode>
              <ZValue>0</ZValue>
              <Volume>10000</Volume>
              <Rate>default_liquid_rate</Rate>
              <Ramp>default_liquid_ramp</Ramp>
              <Units>nanoliters</Units>
              <Head>Tips8</Head>
            </Aspirate>
            <SyringeDispense>
              <Name>Dispense Using Syringe</Name>
              <Version>0.0.0.0</Version>
              <RunTime>640</RunTime>
              <Volume>10000</Volume>
              <Rate>14000</Rate>
              <Ramp>500000</Ramp>
              <Units>nanoliters</Units>
              <Dwell>0</Dwell>
              <Head>Tips8</Head>
            </SyringeDispense>
            <Wash>
              <Name>Wash Tips</Name>
              <Version>0.0.0.0</Version>
              <RunTime>6490</RunTime>
              <PulseWidth>1000000</PulseWidth>
              <CycleCount>3</CycleCount>
              <AutoMove>True</AutoMove>
              <ActiveWash>False</ActiveWash>
            </Wash>
            <Rinse>
              <Name>Rinse Tips</Name>
              <Version>0.0.0.0</Version>
              <RunTime>2980</RunTime>
              <PulseWidth>1000000</PulseWidth>
              <CycleCount>1</CycleCount>
              <AutoMove>True</AutoMove>
            </Rinse>
          </Sequence>
        </Loop>
      </Sequence>
    </StepContainer>
    <SoundBeep>
      <Name>Beep</Name>
      <Version>0.0.0.0</Version>
      <RunTime>1014</RunTime>
      <Frequency>1500</Frequency>
      <Duration>1</Duration>
    </SoundBeep>
  </Sequence>
</InnovadyneSequence>
