# Supplementary material for: High Throughput Screening Method for Identifying Potential Agonists and Antagonists of Arabidopsis thaliana Cytokinin Receptor CRE1/AHK4
Source: Front Plant Sci. 2017 Jun 8;8:947. doi: 10.3389/fpls.2017.00947 (PMC5463364; doi:10.3389/fpls.2017.00947)
Supplement: Supplementary file 5 [file Data_Sheet_1.zip › Pipetting sequences.tgz/02_E.Coli (TrE_N1)_2x_to_MTP384_30uL.seq]

<?xml version="1.0" encoding="utf-8"?>
<InnovadyneSequence>
  <Version>0.0.0.0</Version>
  <Sequence>
    <SystemConfiguration>
      <Name>System Configuration</Name>
      <Version>0.0.0.0</Version>
      <RunTime>4789</RunTime>
      <DisplayPressureMessageBox>True</DisplayPressureMessageBox>
      <MirrorTips>False</MirrorTips>
      <UserComment />
      <FluidicsType>Nanodrop</FluidicsType>
      <MotionType>Express Two Plate (1x8)</MotionType>
      <CalibrationFile>CalTables\Nanodrop\Pattern_12psi.xml</CalibrationFile>
      <Numbers>
        <Number>
          <Name>default_airgap_ramp</Name>
          <Value>266600</Value>
        </Number>
        <Number>
          <Name>default_airgap_rate</Name>
          <Value>1500</Value>
        </Number>
        <Number>
          <Name>default_liquid_ramp</Name>
          <Value>500000</Value>
        </Number>
        <Number>
          <Name>default_liquid_rate</Name>
          <Value>14000</Value>
        </Number>
        <Number>
          <Name>Ligand96</Name>
          <Value>1</Value>
        </Number>
        <Number>
          <Name>Col384</Name>
          <Value>1</Value>
        </Number>
        <Number>
          <Name>Col96</Name>
          <Value>1</Value>
        </Number>
      </Numbers>
      <Positions>
        <Position>
          <Name>Pos96</Name>
          <X>1</X>
          <Y>1</Y>
          <Z>1</Z>
        </Position>
        <Position>
          <Name>Pos384</Name>
          <X>1</X>
          <Y>1</Y>
          <Z>1</Z>
        </Position>
      </Positions>
      <Plates>
        <Plate>
          <Name>Cover</Name>
          <Rows>8</Rows>
          <Columns>12</Columns>
          <Height>20000</Height>
          <WellDepth>21500</WellDepth>
          <RowPitch>9000</RowPitch>
          <ColumnPitch>9000</ColumnPitch>
          <A1RowOffset>14000</A1RowOffset>
          <A1ColumnOffset>5000</A1ColumnOffset>
        </Plate>
        <Plate>
          <Name>NewGeneric384</Name>
          <Rows>16</Rows>
          <Columns>24</Columns>
          <Height>14500</Height>
          <WellDepth>11000</WellDepth>
          <RowPitch>4500</RowPitch>
          <ColumnPitch>4500</ColumnPitch>
          <A1RowOffset>9000</A1RowOffset>
          <A1ColumnOffset>12100</A1ColumnOffset>
        </Plate>
        <Plate>
          <Name>NewGeneric96</Name>
          <Rows>8</Rows>
          <Columns>12</Columns>
          <Height>14500</Height>
          <WellDepth>11000</WellDepth>
          <RowPitch>9000</RowPitch>
          <ColumnPitch>9000</ColumnPitch>
          <A1RowOffset>11200</A1RowOffset>
          <A1ColumnOffset>14400</A1ColumnOffset>
        </Plate>
      </Plates>
    </SystemConfiguration>
    <SetPressure>
      <Name>Set System Pressure</Name>
      <Version>0.0.0.0</Version>
      <RunTime>47</RunTime>
      <Head>Tips8</Head>
      <Pressure>12</Pressure>
      <UseCalTablePressure>True</UseCalTablePressure>
    </SetPressure>
    <MessageBox>
      <Name>MessageBox</Name>
      <Version>0.0.0.0</Version>
      <RunTime>6115</RunTime>
      <Title>Message Box</Title>
      <Message>Tray E: E.coli\rTray F: SAVO\rNest 1: 384 deska bez víka :)</Message>
      <TypeOfMessageBox>OK</TypeOfMessageBox>
      <PauseTime>1.5</PauseTime>
      <Result>Result</Result>
    </MessageBox>
    <StepContainer>
      <Name>1/4</Name>
      <Version>0.0.0.0</Version>
      <RunTime>54694</RunTime>
      <Sequence>
        <AspirateAirGap>
          <Name>Aspirate Air-Gap (Tube A)</Name>
          <Version>0.0.0.0</Version>
          <RunTime>2371</RunTime>
          <Enable>True</Enable>
          <PositionName>TrayE</PositionName>
          <ZOverrideMode>RaiseHeadByZValue</ZOverrideMode>
          <ZValue>25000</ZValue>
          <Volume>400</Volume>
          <Rate>default_airgap_rate</Rate>
          <Ramp>default_airgap_ramp</Ramp>
          <Units>nanoliters</Units>
          <Head>Tips8</Head>
        </AspirateAirGap>
        <Aspirate>
          <Name>Aspirate Liquid (460uL)</Name>
          <Version>0.0.0.0</Version>
          <RunTime>24632</RunTime>
          <Enable>True</Enable>
          <PositionName>TrayE</PositionName>
          <ZOverrideMode>NoOverRide</ZOverrideMode>
          <ZValue>0</ZValue>
          <Volume>460000</Volume>
          <Rate>default_liquid_rate</Rate>
          <Ramp>default_liquid_ramp</Ramp>
          <Units>nanoliters</Units>
          <Head>Tips8</Head>
        </Aspirate>
        <DispensePlateDiscreteStop16>
          <Name>Dispense Plate Discrete Stop (select No of columns)</Name>
          <Version>0.0.0.0</Version>
          <RunTime>13463</RunTime>
          <DeckLocation>Plate1</DeckLocation>
          <PlateName>NewGeneric384</PlateName>
          <Columns>1-6</Columns>
          <Volume>30000</Volume>
          <WellShape>Round</WellShape>
          <FillColor>Color [Lime]</FillColor>
          <MotionSettleDwell>10</MotionSettleDwell>
          <FluidicsSettleDwell>50</FluidicsSettleDwell>
          <Park>False</Park>
          <DispenseTips>1-8</DispenseTips>
          <DispenseMode>SingleDispense</DispenseMode>
          <Rows>1-16</Rows>
          <Average>False</Average>
        </DispensePlateDiscreteStop16>
        <DispenseVolume>
          <Name>Dispense Volume</Name>
          <Version>0.0.0.0</Version>
          <RunTime>1685</RunTime>
          <Enable>True</Enable>
          <PositionName>TrayF</PositionName>
          <ZOverrideMode>RaiseHeadByZValue</ZOverrideMode>
          <ZValue>15000</ZValue>
          <Xoffset>0</Xoffset>
          <Yoffset>0</Yoffset>
          <Volume>40000</Volume>
          <Head>Tips8</Head>
          <Average>True</Average>
        </DispenseVolume>
        <DispenseVolume>
          <Name>Dispense Volume</Name>
          <Version>0.0.0.0</Version>
          <RunTime>593</RunTime>
          <Enable>True</Enable>
          <PositionName>TrayF</PositionName>
          <ZOverrideMode>RaiseHeadByZValue</ZOverrideMode>
          <ZValue>15000</ZValue>
          <Xoffset>0</Xoffset>
          <Yoffset>0</Yoffset>
          <Volume>40000</Volume>
          <Head>Tips8</Head>
          <Average>True</Average>
        </DispenseVolume>
        <DispenseVolume>
          <Name>Dispense Volume</Name>
          <Version>0.0.0.0</Version>
          <RunTime>592</RunTime>
          <Enable>True</Enable>
          <PositionName>TrayF</PositionName>
          <ZOverrideMode>RaiseHeadByZValue</ZOverrideMode>
          <ZValue>15000</ZValue>
          <Xoffset>0</Xoffset>
          <Yoffset>0</Yoffset>
          <Volume>40000</Volume>
          <Head>Tips8</Head>
          <Average>True</Average>
        </DispenseVolume>
        <Eject>
          <Name>Eject Syringe</Name>
          <Version>0.0.0.0</Version>
          <RunTime>11216</RunTime>
          <PulseWidth>1000000</PulseWidth>
          <CycleCount>2</CycleCount>
          <AutoMove>True</AutoMove>
        </Eject>
      </Sequence>
    </StepContainer>
    <StepContainer>
      <Name>2/4</Name>
      <Version>0.0.0.0</Version>
      <RunTime>54819</RunTime>
      <Sequence>
        <AspirateAirGap>
          <Name>Aspirate Air-Gap (Tube A)</Name>
          <Version>0.0.0.0</Version>
          <RunTime>2355</RunTime>
          <Enable>True</Enable>
          <PositionName>TrayE</PositionName>
          <ZOverrideMode>RaiseHeadByZValue</ZOverrideMode>
          <ZValue>25000</ZValue>
          <Volume>400</Volume>
          <Rate>default_airgap_rate</Rate>
          <Ramp>default_airgap_ramp</Ramp>
          <Units>nanoliters</Units>
          <Head>Tips8</Head>
        </AspirateAirGap>
        <Aspirate>
          <Name>Aspirate Liquid (460uL)</Name>
          <Version>0.0.0.0</Version>
          <RunTime>24633</RunTime>
          <Enable>True</Enable>
          <PositionName>TrayE</PositionName>
          <ZOverrideMode>NoOverRide</ZOverrideMode>
          <ZValue>0</ZValue>
          <Volume>460000</Volume>
          <Rate>default_liquid_rate</Rate>
          <Ramp>default_liquid_ramp</Ramp>
          <Units>nanoliters</Units>
          <Head>Tips8</Head>
        </Aspirate>
        <DispensePlateDiscreteStop16>
          <Name>Dispense Plate Discrete Stop (select No of columns)</Name>
          <Version>0.0.0.0</Version>
          <RunTime>13681</RunTime>
          <DeckLocation>Plate1</DeckLocation>
          <PlateName>NewGeneric384</PlateName>
          <Columns>7-12</Columns>
          <Volume>30000</Volume>
          <WellShape>Round</WellShape>
          <FillColor>Color [Lime]</FillColor>
          <MotionSettleDwell>10</MotionSettleDwell>
          <FluidicsSettleDwell>50</FluidicsSettleDwell>
          <Park>False</Park>
          <DispenseTips>1-8</DispenseTips>
          <DispenseMode>SingleDispense</DispenseMode>
          <Rows>1-16</Rows>
          <Average>False</Average>
        </DispensePlateDiscreteStop16>
        <DispenseVolume>
          <Name>Dispense Volume</Name>
          <Version>0.0.0.0</Version>
          <RunTime>1685</RunTime>
          <Enable>True</Enable>
          <PositionName>TrayF</PositionName>
          <ZOverrideMode>RaiseHeadByZValue</ZOverrideMode>
          <ZValue>15000</ZValue>
          <Xoffset>0</Xoffset>
          <Yoffset>0</Yoffset>
          <Volume>40000</Volume>
          <Head>Tips8</Head>
          <Average>True</Average>
        </DispenseVolume>
        <DispenseVolume>
          <Name>Dispense Volume</Name>
          <Version>0.0.0.0</Version>
          <RunTime>593</RunTime>
          <Enable>True</Enable>
          <PositionName>TrayF</PositionName>
          <ZOverrideMode>RaiseHeadByZValue</ZOverrideMode>
          <ZValue>15000</ZValue>
          <Xoffset>0</Xoffset>
          <Yoffset>0</Yoffset>
          <Volume>40000</Volume>
          <Head>Tips8</Head>
          <Average>True</Average>
        </DispenseVolume>
        <DispenseVolume>
          <Name>Dispense Volume</Name>
          <Version>0.0.0.0</Version>
          <RunTime>593</RunTime>
          <Enable>True</Enable>
          <PositionName>TrayF</PositionName>
          <ZOverrideMode>RaiseHeadByZValue</ZOverrideMode>
          <ZValue>15000</ZValue>
          <Xoffset>0</Xoffset>
          <Yoffset>0</Yoffset>
          <Volume>40000</Volume>
          <Head>Tips8</Head>
          <Average>True</Average>
        </DispenseVolume>
        <Eject>
          <Name>Eject Syringe</Name>
          <Version>0.0.0.0</Version>
          <RunTime>11185</RunTime>
          <PulseWidth>1000000</PulseWidth>
          <CycleCount>2</CycleCount>
          <AutoMove>True</AutoMove>
        </Eject>
      </Sequence>
    </StepContainer>
    <StepContainer>
      <Name>3/4</Name>
      <Version>0.0.0.0</Version>
      <RunTime>55099</RunTime>
      <Sequence>
        <AspirateAirGap>
          <Name>Aspirate Air-Gap (Tube A)</Name>
          <Version>0.0.0.0</Version>
          <RunTime>2356</RunTime>
          <Enable>True</Enable>
          <PositionName>TrayE</PositionName>
          <ZOverrideMode>RaiseHeadByZValue</ZOverrideMode>
          <ZValue>25000</ZValue>
          <Volume>400</Volume>
          <Rate>default_airgap_rate</Rate>
          <Ramp>default_airgap_ramp</Ramp>
          <Units>nanoliters</Units>
          <Head>Tips8</Head>
        </AspirateAirGap>
        <Aspirate>
          <Name>Aspirate Liquid (460uL)</Name>
          <Version>0.0.0.0</Version>
          <RunTime>24632</RunTime>
          <Enable>True</Enable>
          <PositionName>TrayE</PositionName>
          <ZOverrideMode>NoOverRide</ZOverrideMode>
          <ZValue>0</ZValue>
          <Volume>460000</Volume>
          <Rate>default_liquid_rate</Rate>
          <Ramp>default_liquid_ramp</Ramp>
          <Units>nanoliters</Units>
          <Head>Tips8</Head>
        </Aspirate>
        <DispensePlateDiscreteStop16>
          <Name>Dispense Plate Discrete Stop (select No of columns)</Name>
          <Version>0.0.0.0</Version>
          <RunTime>13994</RunTime>
          <DeckLocation>Plate1</DeckLocation>
          <PlateName>NewGeneric384</PlateName>
          <Columns>13-18</Columns>
          <Volume>30000</Volume>
          <WellShape>Round</WellShape>
          <FillColor>Color [Lime]</FillColor>
          <MotionSettleDwell>10</MotionSettleDwell>
          <FluidicsSettleDwell>50</FluidicsSettleDwell>
          <Park>False</Park>
          <DispenseTips>1-8</DispenseTips>
          <DispenseMode>SingleDispense</DispenseMode>
          <Rows>1-16</Rows>
          <Average>False</Average>
        </DispensePlateDiscreteStop16>
        <DispenseVolume>
          <Name>Dispense Volume</Name>
          <Version>0.0.0.0</Version>
          <RunTime>1685</RunTime>
          <Enable>True</Enable>
          <PositionName>TrayF</PositionName>
          <ZOverrideMode>RaiseHeadByZValue</ZOverrideMode>
          <ZValue>15000</ZValue>
          <Xoffset>0</Xoffset>
          <Yoffset>0</Yoffset>
          <Volume>40000</Volume>
          <Head>Tips8</Head>
          <Average>True</Average>
        </DispenseVolume>
        <DispenseVolume>
          <Name>Dispense Volume</Name>
          <Version>0.0.0.0</Version>
          <RunTime>593</RunTime>
          <Enable>True</Enable>
          <PositionName>TrayF</PositionName>
          <ZOverrideMode>RaiseHeadByZValue</ZOverrideMode>
          <ZValue>15000</ZValue>
          <Xoffset>0</Xoffset>
          <Yoffset>0</Yoffset>
          <Volume>40000</Volume>
          <Head>Tips8</Head>
          <Average>True</Average>
        </DispenseVolume>
        <DispenseVolume>
          <Name>Dispense Volume</Name>
          <Version>0.0.0.0</Version>
          <RunTime>592</RunTime>
          <Enable>True</Enable>
          <PositionName>TrayF</PositionName>
          <ZOverrideMode>RaiseHeadByZValue</ZOverrideMode>
          <ZValue>15000</ZValue>
          <Xoffset>0</Xoffset>
          <Yoffset>0</Yoffset>
          <Volume>40000</Volume>
          <Head>Tips8</Head>
          <Average>True</Average>
        </DispenseVolume>
        <Eject>
          <Name>Eject Syringe</Name>
          <Version>0.0.0.0</Version>
          <RunTime>11185</RunTime>
          <PulseWidth>1000000</PulseWidth>
          <CycleCount>2</CycleCount>
          <AutoMove>True</AutoMove>
        </Eject>
      </Sequence>
    </StepContainer>
    <StepContainer>
      <Name>4/4</Name>
      <Version>0.0.0.0</Version>
      <RunTime>53399</RunTime>
      <Sequence>
        <AspirateAirGap>
          <Name>Aspirate Air-Gap (Tube A)</Name>
          <Version>0.0.0.0</Version>
          <RunTime>2355</RunTime>
          <Enable>True</Enable>
          <PositionName>TrayE</PositionName>
          <ZOverrideMode>RaiseHeadByZValue</ZOverrideMode>
          <ZValue>25000</ZValue>
          <Volume>400</Volume>
          <Rate>default_airgap_rate</Rate>
          <Ramp>default_airgap_ramp</Ramp>
          <Units>nanoliters</Units>
          <Head>Tips8</Head>
        </AspirateAirGap>
        <Aspirate>
          <Name>Aspirate Liquid (460uL)</Name>
          <Version>0.0.0.0</Version>
          <RunTime>24617</RunTime>
          <Enable>True</Enable>
          <PositionName>TrayE</PositionName>
          <ZOverrideMode>NoOverRide</ZOverrideMode>
          <ZValue>0</ZValue>
          <Volume>460000</Volume>
          <Rate>default_liquid_rate</Rate>
          <Ramp>default_liquid_ramp</Ramp>
          <Units>nanoliters</Units>
          <Head>Tips8</Head>
        </Aspirate>
        <DispensePlateDiscreteStop16>
          <Name>Dispense Plate Discrete Stop (select No of columns)</Name>
          <Version>0.0.0.0</Version>
          <RunTime>14227</RunTime>
          <DeckLocation>Plate1</DeckLocation>
          <PlateName>NewGeneric384</PlateName>
          <Columns>19-24</Columns>
          <Volume>30000</Volume>
          <WellShape>Round</WellShape>
          <FillColor>Color [Lime]</FillColor>
          <MotionSettleDwell>10</MotionSettleDwell>
          <FluidicsSettleDwell>50</FluidicsSettleDwell>
          <Park>False</Park>
          <DispenseTips>1-8</DispenseTips>
          <DispenseMode>SingleDispense</DispenseMode>
          <Rows>1-16</Rows>
          <Average>False</Average>
        </DispensePlateDiscreteStop16>
        <DispenseVolume>
          <Name>Dispense Volume</Name>
          <Version>0.0.0.0</Version>
          <RunTime>1654</RunTime>
          <Enable>True</Enable>
          <PositionName>TrayF</PositionName>
          <ZOverrideMode>RaiseHeadByZValue</ZOverrideMode>
          <ZValue>15000</ZValue>
          <Xoffset>0</Xoffset>
          <Yoffset>0</Yoffset>
          <Volume>40000</Volume>
          <Head>Tips8</Head>
          <Average>True</Average>
        </DispenseVolume>
        <DispenseVolume>
          <Name>Dispense Volume</Name>
          <Version>0.0.0.0</Version>
          <RunTime>593</RunTime>
          <Enable>True</Enable>
          <PositionName>TrayF</PositionName>
          <ZOverrideMode>RaiseHeadByZValue</ZOverrideMode>
          <ZValue>15000</ZValue>
          <Xoffset>0</Xoffset>
          <Yoffset>0</Yoffset>
          <Volume>40000</Volume>
          <Head>Tips8</Head>
          <Average>True</Average>
        </DispenseVolume>
        <DispenseVolume>
          <Name>Dispense Volume</Name>
          <Version>0.0.0.0</Version>
          <RunTime>593</RunTime>
          <Enable>True</Enable>
          <PositionName>TrayF</PositionName>
          <ZOverrideMode>RaiseHeadByZValue</ZOverrideMode>
          <ZValue>15000</ZValue>
          <Xoffset>0</Xoffset>
          <Yoffset>0</Yoffset>
          <Volume>40000</Volume>
          <Head>Tips8</Head>
          <Average>True</Average>
        </DispenseVolume>
        <Eject>
          <Name>Eject Syringe</Name>
          <Version>0.0.0.0</Version>
          <RunTime>10842</RunTime>
          <PulseWidth>1000000</PulseWidth>
          <CycleCount>2</CycleCount>
          <AutoMove>True</AutoMove>
        </Eject>
      </Sequence>
    </StepContainer>
    <MessageBox>
      <Name>MessageBox</Name>
      <Version>0.0.0.0</Version>
      <RunTime>6115</RunTime>
      <Title>Message Box</Title>
      <Message>Pokračovat v pipetování.</Message>
      <TypeOfMessageBox>OK</TypeOfMessageBox>
      <PauseTime>1.5</PauseTime>
      <Result>Result</Result>
    </MessageBox>
    <StepContainer>
      <Name>1/4</Name>
      <Version>0.0.0.0</Version>
      <RunTime>54694</RunTime>
      <Sequence>
        <AspirateAirGap>
          <Name>Aspirate Air-Gap (Tube A)</Name>
          <Version>0.0.0.0</Version>
          <RunTime>2371</RunTime>
          <Enable>True</Enable>
          <PositionName>TrayE</PositionName>
          <ZOverrideMode>RaiseHeadByZValue</ZOverrideMode>
          <ZValue>25000</ZValue>
          <Volume>400</Volume>
          <Rate>default_airgap_rate</Rate>
          <Ramp>default_airgap_ramp</Ramp>
          <Units>nanoliters</Units>
          <Head>Tips8</Head>
        </AspirateAirGap>
        <Aspirate>
          <Name>Aspirate Liquid (460uL)</Name>
          <Version>0.0.0.0</Version>
          <RunTime>24632</RunTime>
          <Enable>True</Enable>
          <PositionName>TrayE</PositionName>
          <ZOverrideMode>NoOverRide</ZOverrideMode>
          <ZValue>0</ZValue>
          <Volume>460000</Volume>
          <Rate>default_liquid_rate</Rate>
          <Ramp>default_liquid_ramp</Ramp>
          <Units>nanoliters</Units>
          <Head>Tips8</Head>
        </Aspirate>
        <DispensePlateDiscreteStop16>
          <Name>Dispense Plate Discrete Stop (select No of columns)</Name>
          <Version>0.0.0.0</Version>
          <RunTime>13463</RunTime>
          <DeckLocation>Plate1</DeckLocation>
          <PlateName>NewGeneric384</PlateName>
          <Columns>1-6</Columns>
          <Volume>30000</Volume>
          <WellShape>Round</WellShape>
          <FillColor>Color [Lime]</FillColor>
          <MotionSettleDwell>10</MotionSettleDwell>
          <FluidicsSettleDwell>50</FluidicsSettleDwell>
          <Park>False</Park>
          <DispenseTips>1-8</DispenseTips>
          <DispenseMode>SingleDispense</DispenseMode>
          <Rows>1-16</Rows>
          <Average>False</Average>
        </DispensePlateDiscreteStop16>
        <DispenseVolume>
          <Name>Dispense Volume</Name>
          <Version>0.0.0.0</Version>
          <RunTime>1685</RunTime>
          <Enable>True</Enable>
          <PositionName>TrayF</PositionName>
          <ZOverrideMode>RaiseHeadByZValue</ZOverrideMode>
          <ZValue>15000</ZValue>
          <Xoffset>0</Xoffset>
          <Yoffset>0</Yoffset>
          <Volume>40000</Volume>
          <Head>Tips8</Head>
          <Average>True</Average>
        </DispenseVolume>
        <DispenseVolume>
          <Name>Dispense Volume</Name>
          <Version>0.0.0.0</Version>
          <RunTime>593</RunTime>
          <Enable>True</Enable>
          <PositionName>TrayF</PositionName>
          <ZOverrideMode>RaiseHeadByZValue</ZOverrideMode>
          <ZValue>15000</ZValue>
          <Xoffset>0</Xoffset>
          <Yoffset>0</Yoffset>
          <Volume>40000</Volume>
          <Head>Tips8</Head>
          <Average>True</Average>
        </DispenseVolume>
        <DispenseVolume>
          <Name>Dispense Volume</Name>
          <Version>0.0.0.0</Version>
          <RunTime>592</RunTime>
          <Enable>True</Enable>
          <PositionName>TrayF</PositionName>
          <ZOverrideMode>RaiseHeadByZValue</ZOverrideMode>
          <ZValue>15000</ZValue>
          <Xoffset>0</Xoffset>
          <Yoffset>0</Yoffset>
          <Volume>40000</Volume>
          <Head>Tips8</Head>
          <Average>True</Average>
        </DispenseVolume>
        <Eject>
          <Name>Eject Syringe</Name>
          <Version>0.0.0.0</Version>
          <RunTime>11216</RunTime>
          <PulseWidth>1000000</PulseWidth>
          <CycleCount>2</CycleCount>
          <AutoMove>True</AutoMove>
        </Eject>
      </Sequence>
    </StepContainer>
    <StepContainer>
      <Name>2/4</Name>
      <Version>0.0.0.0</Version>
      <RunTime>54819</RunTime>
      <Sequence>
        <AspirateAirGap>
          <Name>Aspirate Air-Gap (Tube A)</Name>
          <Version>0.0.0.0</Version>
          <RunTime>2355</RunTime>
          <Enable>True</Enable>
          <PositionName>TrayE</PositionName>
          <ZOverrideMode>RaiseHeadByZValue</ZOverrideMode>
          <ZValue>25000</ZValue>
          <Volume>400</Volume>
          <Rate>default_airgap_rate</Rate>
          <Ramp>default_airgap_ramp</Ramp>
          <Units>nanoliters</Units>
          <Head>Tips8</Head>
        </AspirateAirGap>
        <Aspirate>
          <Name>Aspirate Liquid (460uL)</Name>
          <Version>0.0.0.0</Version>
          <RunTime>24633</RunTime>
          <Enable>True</Enable>
          <PositionName>TrayE</PositionName>
          <ZOverrideMode>NoOverRide</ZOverrideMode>
          <ZValue>0</ZValue>
          <Volume>460000</Volume>
          <Rate>default_liquid_rate</Rate>
          <Ramp>default_liquid_ramp</Ramp>
          <Units>nanoliters</Units>
          <Head>Tips8</Head>
        </Aspirate>
        <DispensePlateDiscreteStop16>
          <Name>Dispense Plate Discrete Stop (select No of columns)</Name>
          <Version>0.0.0.0</Version>
          <RunTime>13681</RunTime>
          <DeckLocation>Plate1</DeckLocation>
          <PlateName>NewGeneric384</PlateName>
          <Columns>7-12</Columns>
          <Volume>30000</Volume>
          <WellShape>Round</WellShape>
          <FillColor>Color [Lime]</FillColor>
          <MotionSettleDwell>10</MotionSettleDwell>
          <FluidicsSettleDwell>50</FluidicsSettleDwell>
          <Park>False</Park>
          <DispenseTips>1-8</DispenseTips>
          <DispenseMode>SingleDispense</DispenseMode>
          <Rows>1-16</Rows>
          <Average>False</Average>
        </DispensePlateDiscreteStop16>
        <DispenseVolume>
          <Name>Dispense Volume</Name>
          <Version>0.0.0.0</Version>
          <RunTime>1685</RunTime>
          <Enable>True</Enable>
          <PositionName>TrayF</PositionName>
          <ZOverrideMode>RaiseHeadByZValue</ZOverrideMode>
          <ZValue>15000</ZValue>
          <Xoffset>0</Xoffset>
          <Yoffset>0</Yoffset>
          <Volume>40000</Volume>
          <Head>Tips8</Head>
          <Average>True</Average>
        </DispenseVolume>
        <DispenseVolume>
          <Name>Dispense Volume</Name>
          <Version>0.0.0.0</Version>
          <RunTime>593</RunTime>
          <Enable>True</Enable>
          <PositionName>TrayF</PositionName>
          <ZOverrideMode>RaiseHeadByZValue</ZOverrideMode>
          <ZValue>15000</ZValue>
          <Xoffset>0</Xoffset>
          <Yoffset>0</Yoffset>
          <Volume>40000</Volume>
          <Head>Tips8</Head>
          <Average>True</Average>
        </DispenseVolume>
        <DispenseVolume>
          <Name>Dispense Volume</Name>
          <Version>0.0.0.0</Version>
          <RunTime>593</RunTime>
          <Enable>True</Enable>
          <PositionName>TrayF</PositionName>
          <ZOverrideMode>RaiseHeadByZValue</ZOverrideMode>
          <ZValue>15000</ZValue>
          <Xoffset>0</Xoffset>
          <Yoffset>0</Yoffset>
          <Volume>40000</Volume>
          <Head>Tips8</Head>
          <Average>True</Average>
        </DispenseVolume>
        <Eject>
          <Name>Eject Syringe</Name>
          <Version>0.0.0.0</Version>
          <RunTime>11185</RunTime>
          <PulseWidth>1000000</PulseWidth>
          <CycleCount>2</CycleCount>
          <AutoMove>True</AutoMove>
        </Eject>
      </Sequence>
    </StepContainer>
    <StepContainer>
      <Name>3/4</Name>
      <Version>0.0.0.0</Version>
      <RunTime>55099</RunTime>
      <Sequence>
        <AspirateAirGap>
          <Name>Aspirate Air-Gap (Tube A)</Name>
          <Version>0.0.0.0</Version>
          <RunTime>2356</RunTime>
          <Enable>True</Enable>
          <PositionName>TrayE</PositionName>
          <ZOverrideMode>RaiseHeadByZValue</ZOverrideMode>
          <ZValue>25000</ZValue>
          <Volume>400</Volume>
          <Rate>default_airgap_rate</Rate>
          <Ramp>default_airgap_ramp</Ramp>
          <Units>nanoliters</Units>
          <Head>Tips8</Head>
        </AspirateAirGap>
        <Aspirate>
          <Name>Aspirate Liquid (460uL)</Name>
          <Version>0.0.0.0</Version>
          <RunTime>24632</RunTime>
          <Enable>True</Enable>
          <PositionName>TrayE</PositionName>
          <ZOverrideMode>NoOverRide</ZOverrideMode>
          <ZValue>0</ZValue>
          <Volume>460000</Volume>
          <Rate>default_liquid_rate</Rate>
          <Ramp>default_liquid_ramp</Ramp>
          <Units>nanoliters</Units>
          <Head>Tips8</Head>
        </Aspirate>
        <DispensePlateDiscreteStop16>
          <Name>Dispense Plate Discrete Stop (select No of columns)</Name>
          <Version>0.0.0.0</Version>
          <RunTime>13994</RunTime>
          <DeckLocation>Plate1</DeckLocation>
          <PlateName>NewGeneric384</PlateName>
          <Columns>13-18</Columns>
          <Volume>30000</Volume>
          <WellShape>Round</WellShape>
          <FillColor>Color [Lime]</FillColor>
          <MotionSettleDwell>10</MotionSettleDwell>
          <FluidicsSettleDwell>50</FluidicsSettleDwell>
          <Park>False</Park>
          <DispenseTips>1-8</DispenseTips>
          <DispenseMode>SingleDispense</DispenseMode>
          <Rows>1-16</Rows>
          <Average>False</Average>
        </DispensePlateDiscreteStop16>
        <DispenseVolume>
          <Name>Dispense Volume</Name>
          <Version>0.0.0.0</Version>
          <RunTime>1685</RunTime>
          <Enable>True</Enable>
          <PositionName>TrayF</PositionName>
          <ZOverrideMode>RaiseHeadByZValue</ZOverrideMode>
          <ZValue>15000</ZValue>
          <Xoffset>0</Xoffset>
          <Yoffset>0</Yoffset>
          <Volume>40000</Volume>
          <Head>Tips8</Head>
          <Average>True</Average>
        </DispenseVolume>
        <DispenseVolume>
          <Name>Dispense Volume</Name>
          <Version>0.0.0.0</Version>
          <RunTime>593</RunTime>
          <Enable>True</Enable>
          <PositionName>TrayF</PositionName>
          <ZOverrideMode>RaiseHeadByZValue</ZOverrideMode>
          <ZValue>15000</ZValue>
          <Xoffset>0</Xoffset>
          <Yoffset>0</Yoffset>
          <Volume>40000</Volume>
          <Head>Tips8</Head>
          <Average>True</Average>
        </DispenseVolume>
        <DispenseVolume>
          <Name>Dispense Volume</Name>
          <Version>0.0.0.0</Version>
          <RunTime>592</RunTime>
          <Enable>True</Enable>
          <PositionName>TrayF</PositionName>
          <ZOverrideMode>RaiseHeadByZValue</ZOverrideMode>
          <ZValue>15000</ZValue>
          <Xoffset>0</Xoffset>
          <Yoffset>0</Yoffset>
          <Volume>40000</Volume>
          <Head>Tips8</Head>
          <Average>True</Average>
        </DispenseVolume>
        <Eject>
          <Name>Eject Syringe</Name>
          <Version>0.0.0.0</Version>
          <RunTime>11185</RunTime>
          <PulseWidth>1000000</PulseWidth>
          <CycleCount>2</CycleCount>
          <AutoMove>True</AutoMove>
        </Eject>
      </Sequence>
    </StepContainer>
    <StepContainer>
      <Name>4/4</Name>
      <Version>0.0.0.0</Version>
      <RunTime>53399</RunTime>
      <Sequence>
        <AspirateAirGap>
          <Name>Aspirate Air-Gap (Tube A)</Name>
          <Version>0.0.0.0</Version>
          <RunTime>2355</RunTime>
          <Enable>True</Enable>
          <PositionName>TrayE</PositionName>
          <ZOverrideMode>RaiseHeadByZValue</ZOverrideMode>
          <ZValue>25000</ZValue>
          <Volume>400</Volume>
          <Rate>default_airgap_rate</Rate>
          <Ramp>default_airgap_ramp</Ramp>
          <Units>nanoliters</Units>
          <Head>Tips8</Head>
        </AspirateAirGap>
        <Aspirate>
          <Name>Aspirate Liquid (460uL)</Name>
          <Version>0.0.0.0</Version>
          <RunTime>24617</RunTime>
          <Enable>True</Enable>
          <PositionName>TrayE</PositionName>
          <ZOverrideMode>NoOverRide</ZOverrideMode>
          <ZValue>0</ZValue>
          <Volume>460000</Volume>
          <Rate>default_liquid_rate</Rate>
          <Ramp>default_liquid_ramp</Ramp>
          <Units>nanoliters</Units>
          <Head>Tips8</Head>
        </Aspirate>
        <DispensePlateDiscreteStop16>
          <Name>Dispense Plate Discrete Stop (select No of columns)</Name>
          <Version>0.0.0.0</Version>
          <RunTime>14227</RunTime>
          <DeckLocation>Plate1</DeckLocation>
          <PlateName>NewGeneric384</PlateName>
          <Columns>19-24</Columns>
          <Volume>30000</Volume>
          <WellShape>Round</WellShape>
          <FillColor>Color [Lime]</FillColor>
          <MotionSettleDwell>10</MotionSettleDwell>
          <FluidicsSettleDwell>50</FluidicsSettleDwell>
          <Park>False</Park>
          <DispenseTips>1-8</DispenseTips>
          <DispenseMode>SingleDispense</DispenseMode>
          <Rows>1-16</Rows>
          <Average>False</Average>
        </DispensePlateDiscreteStop16>
        <DispenseVolume>
          <Name>Dispense Volume</Name>
          <Version>0.0.0.0</Version>
          <RunTime>1654</RunTime>
          <Enable>True</Enable>
          <PositionName>TrayF</PositionName>
          <ZOverrideMode>RaiseHeadByZValue</ZOverrideMode>
          <ZValue>15000</ZValue>
          <Xoffset>0</Xoffset>
          <Yoffset>0</Yoffset>
          <Volume>40000</Volume>
          <Head>Tips8</Head>
          <Average>True</Average>
        </DispenseVolume>
        <DispenseVolume>
          <Name>Dispense Volume</Name>
          <Version>0.0.0.0</Version>
          <RunTime>593</RunTime>
          <Enable>True</Enable>
          <PositionName>TrayF</PositionName>
          <ZOverrideMode>RaiseHeadByZValue</ZOverrideMode>
          <ZValue>15000</ZValue>
          <Xoffset>0</Xoffset>
          <Yoffset>0</Yoffset>
          <Volume>40000</Volume>
          <Head>Tips8</Head>
          <Average>True</Average>
        </DispenseVolume>
        <DispenseVolume>
          <Name>Dispense Volume</Name>
          <Version>0.0.0.0</Version>
          <RunTime>593</RunTime>
          <Enable>True</Enable>
          <PositionName>TrayF</PositionName>
          <ZOverrideMode>RaiseHeadByZValue</ZOverrideMode>
          <ZValue>15000</ZValue>
          <Xoffset>0</Xoffset>
          <Yoffset>0</Yoffset>
          <Volume>40000</Volume>
          <Head>Tips8</Head>
          <Average>True</Average>
        </DispenseVolume>
        <Eject>
          <Name>Eject Syringe</Name>
          <Version>0.0.0.0</Version>
          <RunTime>10842</RunTime>
          <PulseWidth>1000000</PulseWidth>
          <CycleCount>2</CycleCount>
          <AutoMove>True</AutoMove>
        </Eject>
        <SoundBeep>
          <Name>Beep</Name>
          <Version>0.0.0.0</Version>
          <RunTime>0</RunTime>
          <Frequency>1500</Frequency>
          <Duration>1</Duration>
        </SoundBeep>
        <MessageBox>
          <Name>MessageBox</Name>
          <Version>0.0.0.0</Version>
          <RunTime>6115</RunTime>
          <Title>Message Box</Title>
          <Message>Umýt v SAVU...</Message>
          <TypeOfMessageBox>OK</TypeOfMessageBox>
          <PauseTime>1.5</PauseTime>
          <Result>Result</Result>
        </MessageBox>
        <AspirateAirGap>
          <Name>Aspirate Air-Gap</Name>
          <Version>0.0.0.0</Version>
          <RunTime>2199</RunTime>
          <Enable>True</Enable>
          <PositionName>TrayF</PositionName>
          <ZOverrideMode>SetAbsoluteValue</ZOverrideMode>
          <ZValue>0</ZValue>
          <Volume>400</Volume>
          <Rate>default_airgap_rate</Rate>
          <Ramp>default_airgap_ramp</Ramp>
          <Units>nanoliters</Units>
          <Head>Tips8</Head>
        </AspirateAirGap>
        <Aspirate>
          <Name>Aspirate Liquid</Name>
          <Version>0.0.0.0</Version>
          <RunTime>24289</RunTime>
          <Enable>True</Enable>
          <PositionName>TrayF</PositionName>
          <ZOverrideMode>NoOverRide</ZOverrideMode>
          <ZValue>0</ZValue>
          <Volume>450000</Volume>
          <Rate>default_liquid_rate</Rate>
          <Ramp>default_liquid_ramp</Ramp>
          <Units>nanoliters</Units>
          <Head>Tips8</Head>
        </Aspirate>
        <MoveToNamedPosition>
          <Name>Move To Position</Name>
          <Version>0.0.0.0</Version>
          <RunTime>0</RunTime>
          <Head>Tips8</Head>
          <PositionName>TrayE</PositionName>
          <Xoffset>0</Xoffset>
          <Yoffset>0</Yoffset>
          <ZOverrideMode>NoOverRide</ZOverrideMode>
          <ZValue>0</ZValue>
        </MoveToNamedPosition>
        <SyringeDispense>
          <Name>Dispense Using Syringe</Name>
          <Version>0.0.0.0</Version>
          <RunTime>23525</RunTime>
          <Volume>450000</Volume>
          <Rate>14000</Rate>
          <Ramp>500000</Ramp>
          <Units>nanoliters</Units>
          <Dwell>0</Dwell>
          <Head>Tips8</Head>
        </SyringeDispense>
        <EjectWashRinse>
          <Name>Eject Wash Rinse</Name>
          <Version>0.0.0.0</Version>
          <RunTime>11731</RunTime>
          <EjectPulseWidth>1000000</EjectPulseWidth>
          <EjectCount>1</EjectCount>
          <ActiveWash>True</ActiveWash>
          <WashPulseWidth>1000000</WashPulseWidth>
          <WashCount>3</WashCount>
          <RinsePulseWidth>1000000</RinsePulseWidth>
          <RinseCount>2</RinseCount>
        </EjectWashRinse>
        <Wash>
          <Name>Wash Tips</Name>
          <Version>0.0.0.0</Version>
          <RunTime>5195</RunTime>
          <PulseWidth>1000000</PulseWidth>
          <CycleCount>3</CycleCount>
          <AutoMove>True</AutoMove>
          <ActiveWash>False</ActiveWash>
        </Wash>
        <Rinse>
          <Name>Rinse Tips</Name>
          <Version>0.0.0.0</Version>
          <RunTime>4119</RunTime>
          <PulseWidth>1000000</PulseWidth>
          <CycleCount>2</CycleCount>
          <AutoMove>True</AutoMove>
        </Rinse>
      </Sequence>
    </StepContainer>
    <MessageBox>
      <Name>MessageBox</Name>
      <Version>0.0.0.0</Version>
      <RunTime>6115</RunTime>
      <Title>Message Box</Title>
      <Message>Zaparkovat</Message>
      <TypeOfMessageBox>OK</TypeOfMessageBox>
      <PauseTime>1.5</PauseTime>
      <Result>Result</Result>
    </MessageBox>
    <SetNamedPosition>
      <Name>Define Position</Name>
      <Version>0.0.0.0</Version>
      <RunTime>0</RunTime>
      <PositionName>Konec</PositionName>
      <Head>Tips8</Head>
      <X>215000</X>
      <Y>50000</Y>
      <Z>0</Z>
    </SetNamedPosition>
    <MoveToNamedPosition>
      <Name>Move To Position</Name>
      <Version>0.0.0.0</Version>
      <RunTime>2028</RunTime>
      <Head>Tips8</Head>
      <PositionName>Konec</PositionName>
      <Xoffset>0</Xoffset>
      <Yoffset>0</Yoffset>
      <ZOverrideMode>NoOverRide</ZOverrideMode>
      <ZValue>0</ZValue>
    </MoveToNamedPosition>
  </Sequence>
</InnovadyneSequence>
