# Supplementary material for: High Throughput Screening Method for Identifying Potential Agonists and Antagonists of Arabidopsis thaliana Cytokinin Receptor CRE1/AHK4
Source: Front Plant Sci. 2017 Jun 8;8:947. doi: 10.3389/fpls.2017.00947 (PMC5463364; doi:10.3389/fpls.2017.00947)
Supplement: Supplementary file 5 [file Data_Sheet_1.zip › Pipetting sequences.tgz/03_substrate_4-MUGal (TubA_N1)_to_384_500nL.seq]

<?xml version="1.0" encoding="utf-8"?>
<InnovadyneSequence>
  <Version>0.0.0.0</Version>
  <Sequence>
    <SystemConfiguration>
      <Name>System Configuration</Name>
      <Version>0.0.0.0</Version>
      <RunTime>23525</RunTime>
      <DisplayPressureMessageBox>True</DisplayPressureMessageBox>
      <MirrorTips>False</MirrorTips>
      <UserComment />
      <FluidicsType>Nanodrop</FluidicsType>
      <MotionType>Express Two Plate (1x8)</MotionType>
      <CalibrationFile>CalTables\Nanodrop\Pattern_12psi.xml</CalibrationFile>
      <Numbers>
        <Number>
          <Name>default_airgap_ramp</Name>
          <Value>266600</Value>
        </Number>
        <Number>
          <Name>default_airgap_rate</Name>
          <Value>1500</Value>
        </Number>
        <Number>
          <Name>default_liquid_ramp</Name>
          <Value>500000</Value>
        </Number>
        <Number>
          <Name>default_liquid_rate</Name>
          <Value>14000</Value>
        </Number>
        <Number>
          <Name>Ligand96</Name>
          <Value>1</Value>
        </Number>
        <Number>
          <Name>Col384</Name>
          <Value>1</Value>
        </Number>
        <Number>
          <Name>Col96</Name>
          <Value>1</Value>
        </Number>
      </Numbers>
      <Positions>
        <Position>
          <Name>Pos96</Name>
          <X>1</X>
          <Y>1</Y>
          <Z>1</Z>
        </Position>
        <Position>
          <Name>Pos384</Name>
          <X>1</X>
          <Y>1</Y>
          <Z>1</Z>
        </Position>
      </Positions>
      <Plates>
        <Plate>
          <Name>Cover</Name>
          <Rows>8</Rows>
          <Columns>12</Columns>
          <Height>20000</Height>
          <WellDepth>21500</WellDepth>
          <RowPitch>9000</RowPitch>
          <ColumnPitch>9000</ColumnPitch>
          <A1RowOffset>14000</A1RowOffset>
          <A1ColumnOffset>5000</A1ColumnOffset>
        </Plate>
        <Plate>
          <Name>NewGeneric384</Name>
          <Rows>16</Rows>
          <Columns>24</Columns>
          <Height>14500</Height>
          <WellDepth>11000</WellDepth>
          <RowPitch>4500</RowPitch>
          <ColumnPitch>4500</ColumnPitch>
          <A1RowOffset>9000</A1RowOffset>
          <A1ColumnOffset>12100</A1ColumnOffset>
        </Plate>
        <Plate>
          <Name>NewGeneric96</Name>
          <Rows>8</Rows>
          <Columns>12</Columns>
          <Height>14500</Height>
          <WellDepth>11000</WellDepth>
          <RowPitch>9000</RowPitch>
          <ColumnPitch>9000</ColumnPitch>
          <A1RowOffset>11200</A1RowOffset>
          <A1ColumnOffset>14400</A1ColumnOffset>
        </Plate>
      </Plates>
    </SystemConfiguration>
    <SetPressure>
      <Name>Set System Pressure</Name>
      <Version>0.0.0.0</Version>
      <RunTime>47</RunTime>
      <Head>Tips8</Head>
      <Pressure>12</Pressure>
      <UseCalTablePressure>True</UseCalTablePressure>
    </SetPressure>
    <AspirateAirGap>
      <Name>Aspirate Air-Gap (Tube A)</Name>
      <Version>0.0.0.0</Version>
      <RunTime>2262</RunTime>
      <Enable>True</Enable>
      <PositionName>TubesA</PositionName>
      <ZOverrideMode>RaiseHeadByZValue</ZOverrideMode>
      <ZValue>25000</ZValue>
      <Volume>400</Volume>
      <Rate>default_airgap_rate</Rate>
      <Ramp>default_airgap_ramp</Ramp>
      <Units>nanoliters</Units>
      <Head>Tips8</Head>
    </AspirateAirGap>
    <Aspirate>
      <Name>Aspirate Liquid (19,5uL)</Name>
      <Version>0.0.0.0</Version>
      <RunTime>2262</RunTime>
      <Enable>True</Enable>
      <PositionName>TubesA</PositionName>
      <ZOverrideMode>RaiseHeadByZValue</ZOverrideMode>
      <ZValue>500</ZValue>
      <Volume>19500</Volume>
      <Rate>default_liquid_rate</Rate>
      <Ramp>default_liquid_ramp</Ramp>
      <Units>nanoliters</Units>
      <Head>Tips8</Head>
    </Aspirate>
    <PreDispenseVolume>
      <Name>Pre-Dispense by Volume (-1,5uL)</Name>
      <Version>0.0.0.0</Version>
      <RunTime>1794</RunTime>
      <Enable>True</Enable>
      <PositionName>TubesA</PositionName>
      <ZOverrideMode>RaiseHeadByZValue</ZOverrideMode>
      <ZValue>22000</ZValue>
      <PrimaryVolume>500</PrimaryVolume>
      <PrimaryLoops>3</PrimaryLoops>
      <PrimaryDwell>50</PrimaryDwell>
      <SecondaryVolume>144</SecondaryVolume>
      <SecondaryLoops>0</SecondaryLoops>
      <SecondaryDwell>50</SecondaryDwell>
      <TertiaryVolume>144</TertiaryVolume>
      <TertiaryLoops>0</TertiaryLoops>
      <TertiaryDwell>50</TertiaryDwell>
      <Head>Tips8</Head>
    </PreDispenseVolume>
    <MessageBox>
      <Name>MessageBox</Name>
      <Version>0.0.0.0</Version>
      <RunTime>5944</RunTime>
      <Title>Message Box</Title>
      <Message>Sample message.</Message>
      <TypeOfMessageBox>OK</TypeOfMessageBox>
      <PauseTime>1.5</PauseTime>
      <Result />
    </MessageBox>
    <DispensePlateDiscreteStop16>
      <Name>Dispense Plate Discrete Stop (500 nL)</Name>
      <Version>0.0.0.0</Version>
      <RunTime>22574</RunTime>
      <DeckLocation>Plate1</DeckLocation>
      <PlateName>NewGeneric384</PlateName>
      <Columns>1-12</Columns>
      <Volume>500</Volume>
      <WellShape>Round</WellShape>
      <FillColor>Color [Lime]</FillColor>
      <MotionSettleDwell>10</MotionSettleDwell>
      <FluidicsSettleDwell>50</FluidicsSettleDwell>
      <Park>True</Park>
      <DispenseTips>1-8</DispenseTips>
      <DispenseMode>SingleDispense</DispenseMode>
      <Rows>1-16</Rows>
      <Average>False</Average>
    </DispensePlateDiscreteStop16>
    <Eject>
      <Name>Eject Syringe</Name>
      <Version>0.0.0.0</Version>
      <RunTime>4586</RunTime>
      <PulseWidth>1000000</PulseWidth>
      <CycleCount>2</CycleCount>
      <AutoMove>True</AutoMove>
    </Eject>
    <AspirateAirGap>
      <Name>Aspirate Air-Gap (Tube A)</Name>
      <Version>0.0.0.0</Version>
      <RunTime>2262</RunTime>
      <Enable>True</Enable>
      <PositionName>TubesA</PositionName>
      <ZOverrideMode>RaiseHeadByZValue</ZOverrideMode>
      <ZValue>25000</ZValue>
      <Volume>400</Volume>
      <Rate>default_airgap_rate</Rate>
      <Ramp>default_airgap_ramp</Ramp>
      <Units>nanoliters</Units>
      <Head>Tips8</Head>
    </AspirateAirGap>
    <Aspirate>
      <Name>Aspirate Liquid (19,5uL)</Name>
      <Version>0.0.0.0</Version>
      <RunTime>2262</RunTime>
      <Enable>True</Enable>
      <PositionName>TubesA</PositionName>
      <ZOverrideMode>RaiseHeadByZValue</ZOverrideMode>
      <ZValue>500</ZValue>
      <Volume>19500</Volume>
      <Rate>default_liquid_rate</Rate>
      <Ramp>default_liquid_ramp</Ramp>
      <Units>nanoliters</Units>
      <Head>Tips8</Head>
    </Aspirate>
    <PreDispenseVolume>
      <Name>Pre-Dispense by Volume (-1,5uL)</Name>
      <Version>0.0.0.0</Version>
      <RunTime>1794</RunTime>
      <Enable>True</Enable>
      <PositionName>TubesA</PositionName>
      <ZOverrideMode>RaiseHeadByZValue</ZOverrideMode>
      <ZValue>22000</ZValue>
      <PrimaryVolume>500</PrimaryVolume>
      <PrimaryLoops>3</PrimaryLoops>
      <PrimaryDwell>50</PrimaryDwell>
      <SecondaryVolume>144</SecondaryVolume>
      <SecondaryLoops>0</SecondaryLoops>
      <SecondaryDwell>50</SecondaryDwell>
      <TertiaryVolume>144</TertiaryVolume>
      <TertiaryLoops>0</TertiaryLoops>
      <TertiaryDwell>50</TertiaryDwell>
      <Head>Tips8</Head>
    </PreDispenseVolume>
    <DispensePlateDiscreteStop16>
      <Name>Dispense Plate Discrete Stop (500 nL)</Name>
      <Version>0.0.0.0</Version>
      <RunTime>22574</RunTime>
      <DeckLocation>Plate1</DeckLocation>
      <PlateName>NewGeneric384</PlateName>
      <Columns>13-24</Columns>
      <Volume>500</Volume>
      <WellShape>Round</WellShape>
      <FillColor>Color [Lime]</FillColor>
      <MotionSettleDwell>10</MotionSettleDwell>
      <FluidicsSettleDwell>50</FluidicsSettleDwell>
      <Park>True</Park>
      <DispenseTips>1-8</DispenseTips>
      <DispenseMode>SingleDispense</DispenseMode>
      <Rows>1-16</Rows>
      <Average>False</Average>
    </DispensePlateDiscreteStop16>
    <Wash>
      <Name>Wash Tips</Name>
      <Version>0.0.0.0</Version>
      <RunTime>5210</RunTime>
      <PulseWidth>1000000</PulseWidth>
      <CycleCount>3</CycleCount>
      <AutoMove>True</AutoMove>
      <ActiveWash>False</ActiveWash>
    </Wash>
    <Rinse>
      <Name>Rinse Tips</Name>
      <Version>0.0.0.0</Version>
      <RunTime>4149</RunTime>
      <PulseWidth>1000000</PulseWidth>
      <CycleCount>2</CycleCount>
      <AutoMove>True</AutoMove>
    </Rinse>
    <SetNamedPosition>
      <Name>Define Position</Name>
      <Version>0.0.0.0</Version>
      <RunTime>0</RunTime>
      <PositionName>Konec</PositionName>
      <Head>Tips8</Head>
      <X>215000</X>
      <Y>50000</Y>
      <Z>0</Z>
    </SetNamedPosition>
  </Sequence>
</InnovadyneSequence>
