# Supplementary material for: High Throughput Screening Method for Identifying Potential Agonists and Antagonists of Arabidopsis thaliana Cytokinin Receptor CRE1/AHK4
Source: Front Plant Sci. 2017 Jun 8;8:947. doi: 10.3389/fpls.2017.00947 (PMC5463364; doi:10.3389/fpls.2017.00947)
Supplement: Supplementary file 5 [file Data_Sheet_1.zip › Pipetting sequences.tgz/04_Na2CO3 (TrF_N1)_to_384_9uL.seq]

<?xml version="1.0" encoding="utf-8"?>
<InnovadyneSequence>
  <Version>0.0.0.0</Version>
  <Sequence>
    <SystemConfiguration>
      <Name>System Configuration</Name>
      <Version>0.0.0.0</Version>
      <RunTime>8783</RunTime>
      <DisplayPressureMessageBox>True</DisplayPressureMessageBox>
      <MirrorTips>False</MirrorTips>
      <UserComment />
      <FluidicsType>Nanodrop</FluidicsType>
      <MotionType>Express Two Plate (1x8)</MotionType>
      <CalibrationFile>CalTables\Nanodrop\Pattern_12psi.xml</CalibrationFile>
      <Numbers>
        <Number>
          <Name>default_airgap_ramp</Name>
          <Value>266600</Value>
        </Number>
        <Number>
          <Name>default_airgap_rate</Name>
          <Value>1500</Value>
        </Number>
        <Number>
          <Name>default_liquid_ramp</Name>
          <Value>500000</Value>
        </Number>
        <Number>
          <Name>default_liquid_rate</Name>
          <Value>14000</Value>
        </Number>
        <Number>
          <Name>Ligand96</Name>
          <Value>1</Value>
        </Number>
        <Number>
          <Name>Col384</Name>
          <Value>1</Value>
        </Number>
        <Number>
          <Name>Col96</Name>
          <Value>1</Value>
        </Number>
        <Number>
          <Name>Result</Name>
          <Value>1</Value>
        </Number>
        <Number>
          <Name>no</Name>
          <Value>0</Value>
        </Number>
      </Numbers>
      <Positions>
        <Position>
          <Name>Pos96</Name>
          <X>1</X>
          <Y>1</Y>
          <Z>1</Z>
        </Position>
        <Position>
          <Name>Pos384</Name>
          <X>1</X>
          <Y>1</Y>
          <Z>1</Z>
        </Position>
      </Positions>
      <Plates>
        <Plate>
          <Name>Cover</Name>
          <Rows>8</Rows>
          <Columns>12</Columns>
          <Height>20000</Height>
          <WellDepth>21500</WellDepth>
          <RowPitch>9000</RowPitch>
          <ColumnPitch>9000</ColumnPitch>
          <A1RowOffset>14000</A1RowOffset>
          <A1ColumnOffset>5000</A1ColumnOffset>
        </Plate>
        <Plate>
          <Name>NewGeneric384</Name>
          <Rows>16</Rows>
          <Columns>24</Columns>
          <Height>14500</Height>
          <WellDepth>11000</WellDepth>
          <RowPitch>4500</RowPitch>
          <ColumnPitch>4500</ColumnPitch>
          <A1RowOffset>9000</A1RowOffset>
          <A1ColumnOffset>12100</A1ColumnOffset>
        </Plate>
        <Plate>
          <Name>NewGeneric96</Name>
          <Rows>8</Rows>
          <Columns>12</Columns>
          <Height>14500</Height>
          <WellDepth>11000</WellDepth>
          <RowPitch>9000</RowPitch>
          <ColumnPitch>9000</ColumnPitch>
          <A1RowOffset>11200</A1RowOffset>
          <A1ColumnOffset>14400</A1ColumnOffset>
        </Plate>
      </Plates>
    </SystemConfiguration>
    <SetPressure>
      <Name>Set System Pressure</Name>
      <Version>0.0.0.0</Version>
      <RunTime>31</RunTime>
      <Head>Tips8</Head>
      <Pressure>12</Pressure>
      <UseCalTablePressure>True</UseCalTablePressure>
    </SetPressure>
    <StepContainer>
      <Name>1.2 M Na2CO3 9 ul (F to nest 1, 384)</Name>
      <Version>0.0.0.0</Version>
      <RunTime>122196</RunTime>
      <Sequence>
        <AspirateAirGap>
          <Name>Aspirate Air-Gap</Name>
          <Version>0.0.0.0</Version>
          <RunTime>2278</RunTime>
          <Enable>True</Enable>
          <PositionName>TrayF</PositionName>
          <ZOverrideMode>RaiseHeadByZValue</ZOverrideMode>
          <ZValue>25000</ZValue>
          <Volume>400</Volume>
          <Rate>default_airgap_rate</Rate>
          <Ramp>default_airgap_ramp</Ramp>
          <Units>nanoliters</Units>
          <Head>Tips8</Head>
        </AspirateAirGap>
        <Aspirate>
          <Name>Aspirate Liquid (Tray F, 4mL)</Name>
          <Version>0.0.0.0</Version>
          <RunTime>24102</RunTime>
          <Enable>True</Enable>
          <PositionName>TrayF</PositionName>
          <ZOverrideMode>NoOverRide</ZOverrideMode>
          <ZValue>0</ZValue>
          <Volume>450000</Volume>
          <Rate>default_liquid_rate</Rate>
          <Ramp>default_liquid_ramp</Ramp>
          <Units>nanoliters</Units>
          <Head>Tips8</Head>
        </Aspirate>
        <PreDispenseVolume>
          <Name>Pre-Dispense by Volume (-1,5uL)</Name>
          <Version>0.0.0.0</Version>
          <RunTime>1747</RunTime>
          <Enable>True</Enable>
          <PositionName>TrayF</PositionName>
          <ZOverrideMode>RaiseHeadByZValue</ZOverrideMode>
          <ZValue>22000</ZValue>
          <PrimaryVolume>300</PrimaryVolume>
          <PrimaryLoops>5</PrimaryLoops>
          <PrimaryDwell>50</PrimaryDwell>
          <SecondaryVolume>144</SecondaryVolume>
          <SecondaryLoops>0</SecondaryLoops>
          <SecondaryDwell>50</SecondaryDwell>
          <TertiaryVolume>144</TertiaryVolume>
          <TertiaryLoops>0</TertiaryLoops>
          <TertiaryDwell>50</TertiaryDwell>
          <Head>Tips8</Head>
        </PreDispenseVolume>
        <MessageBox>
          <Name>MessageBox</Name>
          <Version>0.0.0.0</Version>
          <RunTime>6380</RunTime>
          <Title>Message Box</Title>
          <Message>Pipetuj!</Message>
          <TypeOfMessageBox>OK</TypeOfMessageBox>
          <PauseTime>1.5</PauseTime>
          <Result />
        </MessageBox>
        <DispensePlateDiscreteStop16>
          <Name>Dispense Plate Discrete Stop (select No of columns)</Name>
          <Version>0.0.0.0</Version>
          <RunTime>27394</RunTime>
          <DeckLocation>Plate1</DeckLocation>
          <PlateName>NewGeneric384</PlateName>
          <Columns>1-24</Columns>
          <Volume>9000</Volume>
          <WellShape>Round</WellShape>
          <FillColor>Color [Lime]</FillColor>
          <MotionSettleDwell>10</MotionSettleDwell>
          <FluidicsSettleDwell>50</FluidicsSettleDwell>
          <Park>True</Park>
          <DispenseTips>1-8</DispenseTips>
          <DispenseMode>SingleDispense</DispenseMode>
          <Rows>1-16</Rows>
          <Average>False</Average>
        </DispensePlateDiscreteStop16>
        <Eject>
          <Name>Eject Syringe</Name>
          <Version>0.0.0.0</Version>
          <RunTime>10062</RunTime>
          <PulseWidth>1000000</PulseWidth>
          <CycleCount>2</CycleCount>
          <AutoMove>True</AutoMove>
        </Eject>
        <Wash>
          <Name>Wash Tips</Name>
          <Version>0.0.0.0</Version>
          <RunTime>5273</RunTime>
          <PulseWidth>1000000</PulseWidth>
          <CycleCount>3</CycleCount>
          <AutoMove>True</AutoMove>
          <ActiveWash>True</ActiveWash>
        </Wash>
        <Rinse>
          <Name>Rinse Tips</Name>
          <Version>0.0.0.0</Version>
          <RunTime>4134</RunTime>
          <PulseWidth>1000000</PulseWidth>
          <CycleCount>2</CycleCount>
          <AutoMove>True</AutoMove>
        </Rinse>
      </Sequence>
    </StepContainer>
  </Sequence>
</InnovadyneSequence>
